# Supplementary material for: Floral Development on Vitis vinifera Is Associated with MADS-Box Transcription Factors through the Transcriptional Regulation of VviZIP3
Source: Plants (Basel). 2023 Sep 20;12(18):3322. doi: 10.3390/plants12183322 (PMC10535425; doi:10.3390/plants12183322)
Supplement: Supplementary file 1 [file plants-12-03322-s001.zip]

Archive with 1 entries (1 files):
- plants-2588834-supplementary.tif
